# Supplementary material for: Genomic Regions, Molecular Markers, and Flanking Genes of Metribuzin Tolerance in Wheat (Triticum aestivum L.)
Source: Front Plant Sci. 2022 May 19;13:842191. doi: 10.3389/fpls.2022.842191 (PMC9161082; doi:10.3389/fpls.2022.842191)
Supplement: Supplementary file 1 [file Data_Sheet_1.xlsx]

## Sheet: Table S1
Table S1 Wheat genotypes with their origin and phenotypic measurement of the leaf chlorophyll content under metribuzin application
S/no	Genotype	Control	Treated	CCI	Origin	Specie	Catergory name
1	Abura	30.65	4.75	84.5	Asia-Japan	T. aestivum	Advanced cultivar
2	Arrino	31.5	28.15	10.63	Australia - Australia	T. aestivum	Advanced cultivar
3	Arrow	39.2	28.6	27.04	Australia	T. aestivum	Advanced cultivar
4	AUS 12351	35.05	25.75	26.53	Australia	T. aestivum	Breeding line
5	AUS 12671	34.15	26.55	22.25	North America-Mexico	T. aestivum	Breeding line
6	Axe	35.9	24.65	31.34	Australia - Australia	T. aestivum	Advanced cultivar
7	B53	33.65	22.7	32.54	Australia - Australia	T. aestivum	Genetic population
8	Babax	31.35	25.6	18.34	Mexico	T. aestivum	Breeding line
9	Bayou 1	36	27.85	22.64	China	T. aestivum	Advanced cultivar
10	Beckom	28.4	24.8	12.68	Australia - Australia	T. aestivum	Advanced cultivar
11	Berkut	40.75	26.3	35.46	Mexico	T. aestivum	Advanced cultivar
12	Bounty	39	27.65	29.1	Australia	T. aestivum	Advanced cultivar
13	Bremer	39.6	35.55	10.23	Australia - Australia	T. aestivum	Advanced cultivar
14	Buchanan	29.9	22.5	24.75	Australia	T. aestivum	Advanced cultivar
15	Buckley	33.25	27.47	17.38	Australia - Australia	T. aestivum	Advanced cultivar
16	C306	33.9	21.75	35.84	India	T. aestivum	Advanced cultivar
17	Calingiri	36.6	24.4	33.33	Australia - Australia	T. aestivum	Advanced cultivar
18	Carnamah	32.7	22.4	31.5	Australia - Australia	T. aestivum	Advanced cultivar
19	Catalina	39.6	26.9	32.07	Autralia/Mexico/Chile	T. aestivum	Advanced cultivar
20	Cettia	35.85	31.6	11.85	Mexico	T. aestivum	Breeding line
21	Chief CL Plus	32.25	23.9	25.89	Australia - Australia	T. aestivum	Advanced cultivar
22	Chunmai25	41.03	37	9.82	China	T. aestivum	Advanced cultivar
23	Clearfield Stl	31.05	25.45	18.04	Australia - Australia	T. aestivum	Advanced cultivar
24	Clearfield Wht Jnz	44.3	27.2	38.6	Australia - Australia	T. aestivum	Advanced cultivar
25	Cobalt	36.3	26.55	26.86	Australia - Australia	T. aestivum	Advanced cultivar
26	Colotana	36.2	33.2	8.29	Australia	T. aestivum	Advanced cultivar
27	Condo	39.1	31	20.72	Australia - Australia	T. aestivum	Advanced cultivar
28	Coolah	38.55	28.75	25.42	Australia - Australia	T. aestivum	Advanced cultivar
29	Cosmick	37.43	27.8	25.73	Australia - Australia	T. aestivum	Advanced cultivar
30	Cutlass	35.4	26.6	24.86	Australia - Australia	T. aestivum	Advanced cultivar
31	Dagger	34.8	27.6	20.69	Australia - Australia	T. aestivum	Advanced cultivar
32	Dakota	34.65	27.7	20.06	Australia	T. aestivum	Breeding line
33	Darwin	37.35	28.45	23.83	Australia - Australia	T. aestivum	Advanced cultivar
34	Derrimut	33.7	26.85	20.33	Australia - Australia	T. aestivum	Advanced cultivar
35	Desconocido	40.86	45.6	-11.6	Mexico	T. aestivum	Advanced cultivar
36	Dharwar Dry	42.8	25.65	40.07	India	T. aestivum	Advanced cultivar
37	Diamondbird	41.4	22.1	46.62	Australia - Australia	T. aestivum	Advanced cultivar
38	DM5637*B	32.25	21.15	34.42	Australia - Australia	T. aestivum	Advanced cultivar
39	Dunmai	34.3	26.15	23.76	China	T. aestivum	Advanced cultivar
40	Eaglehawk	25.4	29.55	-16.34	Australia - Australia	T. aestivum	Advanced cultivar
41	EGA Stampede	28.65	29.85	-4.19	Australia - Australia	T. aestivum	Advanced cultivar
42	EGA Wedgetail	40.35	35.2	12.76	Australia - Australia	T. aestivum	Advanced cultivar
43	Erechim	30.25	27	10.74	South America-Brazil	T. aestivum	Advanced cultivar
44	Faraday	38.85	10.1	74	Australia - Australia	T. aestivum	Advanced cultivar
45	Flanker	34.75	23.4	32.66	Australia - Australia	T. aestivum	Advanced cultivar
46	Florida 301	41.45	25	39.69	North America-USA	T. aestivum	Advanced cultivar
47	Forrest	35.2	28.65	18.61	Australia - Australia	T. aestivum	Advanced cultivar
48	Fortune	37.35	20.7	44.58	Australia - Australia	T. aestivum	Advanced cultivar
49	Frame	30.5	29.9	1.97	Australia - Australia	T. aestivum	Advanced cultivar
50	Galaxy H45	35.95	27.45	23.64	Australia - Australia	T. aestivum	Advanced cultivar
51	Gascoigne	27.35	22.7	17	Australia - Australia	T. aestivum	Advanced cultivar
52	Gazelle	34.1	21.95	35.63	Canada	Secale cereale	Advanced cultivar
53	Gelaini	31.7	30.81	2.81	China	T. aestivum	Advanced cultivar
54	Giza 150	38.65	44.95	-16.3	Egypt	T. aestivum	Advanced cultivar
55	Nongpin 5	34.25	29.15	14.89	China	T. aestivum	Advanced cultivar
56	Grenade CL Plus	39.25	*	100	Australia - Australia	T. aestivum	Advanced cultivar
57	Halberd	32.05	24.15	24.65	Australia - Australia	T. aestivum	Advanced cultivar
58	Harper	41.05	27.9	32.03	Australia - Australia	T. aestivum	Advanced cultivar
59	Hatchet CL Plus	33.2	30.5	8.13	Australia - Australia	T. aestivum	Advanced cultivar
60	HAVOC	33.75	31.26	7.38	Australia - Australia	T. aestivum	Advanced cultivar
61	Hunter	31.6	23.5	25.63	Australia - Australia	T. aestivum	Advanced cultivar
62	Hydra	37.5	25.15	32.93	Australia - Australia	T. aestivum	Advanced cultivar
63	Impala	30.4	23.9	21.38	Australia	T. aestivum	Advanced cultivar
64	Jade	46.2	22.95	50.32	Australia - Australia	T. aestivum	Advanced cultivar
65	Kellalac	34.25	23.5	31.39	Australia - Australia	T. aestivum	Advanced cultivar
66	Kidman	44.65	25.55	42.78	Australia - Australia	T. aestivum	Advanced cultivar
67	Kings white	38.65	21.75	43.73	Australia - Australia	T. aestivum	Advanced cultivar
68	Kiora	26.15	30.95	-18.36	Australia - Australia	T. aestivum	Advanced cultivar
69	Kite	32.15	38.75	-20.53	Australia - Australia	T. aestivum	Breeding line
70	Kittyhawk	36.2	27.45	24.17	Australia - Australia	T. aestivum	Advanced cultivar
71	La 2577	34.85	27.2	21.95	China	T. aestivum	Advanced cultivar
72	Lancer	35.75	25.3	29.23	Australia	T. aestivum	Advanced cultivar
73	Leichhardt	39.25	23.85	39.24	Australia - Australia	T. aestivum	Advanced cultivar
74	Longchun 27	29.5	23.33	20.92	China	T. aestivum	Advanced cultivar
75	Longchun 30	36.2	29.4	18.78	China	T. aestivum	Advanced cultivar
76	Longchun 33	35.5	25.75	27.46	China	T. aestivum	Advanced cultivar
77	Longchun 35	33.65	29.55	12.18	China	T. aestivum	Advanced cultivar
78	Longchun 36	38.25	25.8	32.55	China	T. aestivum	Advanced cultivar
79	Longchun 38	38.25	26.7	30.2	China	T. aestivum	Advanced cultivar
80	Longchun 39	35.9	26.05	27.44	China	T. aestivum	Advanced cultivar
81	Longchun 41	38	31.3	17.63	China	T. aestivum	Advanced cultivar
82	Longchun 42	40.95	37.5	8.42	China	T. aestivum	Advanced cultivar
83	Lyallpur 73	37.8	29.85	21.03	Pakistan	T. aestivum	Advanced cultivar
84	Mackellar	32.1	25.75	19.78	Australia - Australia	T. aestivum	Advanced cultivar
85	Magenta	30.6	25.15	17.81	Australia - Australia	T. aestivum	Advanced cultivar
86	Meering	40.6	20.3	50	Australia - Australia	T. aestivum	Advanced cultivar
87	Menghua 1	37.35	29.45	21.15	China	T. aestivum	Breeding line
88	Merinda	33.4	28.55	14.52	Australia - Australia	T. aestivum	Advanced cultivar
89	Merlin	35.8	22.5	37.15	Australia	T. aestivum	Advanced cultivar
90	Mitch	34	26.65	21.62	Australia - Australia	T. aestivum	Advanced cultivar
91	Morocco 426	32.9	41.15	-25.08	Africa-Morocco	T. aestivum	Breeding line
92	Mustang	29.95	28.45	5.01	Australia	T. aestivum	Advanced cultivar
93	Neimai 19	26	35.85	-37.88	China	T. aestivum	Advanced cultivar
94	Newton	43.35	35.75	17.53	Australia	T. aestivum	Advanced cultivar
95	Ninja	32.6	26.8	17.79	Australia - Australia	T. aestivum	Advanced cultivar
96	Nongmai 2	34.2	21.5	37.13	China	T. aestivum	Advanced cultivar
97	Nongmai 201	32.77	24.75	24.47	China	T. aestivum	Advanced cultivar
98	Nongmai 3	29.05	31.8	-9.47	China	T. aestivum	Advanced cultivar
99	Nongmai 4	31.9	27	15.36	China	T. aestivum	Advanced cultivar
100	Nongmai 5	40.15	27.9	30.51	China	T. aestivum	Advanced cultivar
101	Olsen Sib	33.75	25.15	25.48	Mexico	T. aestivum	Breeding line
102	Pascal	29.7	36.95	-24.41	Australia - Australia	T. aestivum	Advanced cultivar
103	Pastor	45.75	29.15	36.28	Mexico	T. aestivum	Breeding line
104	Phantom	40.2	30.95	23.01	Australia - Australia	T. aestivum	Advanced cultivar
105	Philippines 7	33.7	22.8	32.34	Philipines	T. aestivum	Breeding line
106	Portugal 3	39.6	24.98	36.92	Europe-Portugal	T. durum	Breeding line
107	Preston	27.3	23.15	15.2	North America-Canada	T. aestivum	Advanced cultivar
108	Prinia	36.4	27.9	23.35	Mexico	T. aestivum	Breeding line
109	Punjab 8A	30.05	22.23	26.02	Asia-India	T. aestivum	Advanced cultivar
110	QAL2000	35.35	21.35	39.6	Australia - Australia	T. aestivum	Advanced cultivar
111	RAC 875	43.45	24.1	44.53	Australia - Australia	T. aestivum	Breeding line
112	Reeves	40.97	29.75	27.39	Australia - Australia	T. aestivum	Advanced cultivar
113	Reliant	30.3	24.4	19.47	Australia - Australia	T. aestivum	Advanced cultivar
114	Ritchie	36	21.5	40.28	North America-USA	T. aestivum	Advanced cultivar
115	Sakha 8	41.75	40.85	2.16	Africa-Egypt	T. aestivum	Advanced cultivar
116	Scepter	29.55	24	18.78	Australia - Australia	T. aestivum	Advanced cultivar
117	Sentinel	39.9	29.8	25.31	Australia	T. aestivum	Advanced cultivar
118	Seri M 82	37.4	28.65	23.4	Mexico	T. aestivum	Unknown
119	Sokoll	38.3	31.2	18.54	Mexico	T. aestivum	Advanced cultivar
120	Spear	36.9	25.93	29.73	Australia - Australia	T. aestivum	Advanced cultivar
121	Spoetnik	34.7	25.54	26.4	Africa-South Africa	T. aestivum	Advanced cultivar
122	Steel	33.1	25.35	23.41	Australia - Australia	T. aestivum	Advanced cultivar
123	Sunmate	36.05	17.95	50.21	Australia - Australia	T. aestivum	Advanced cultivar
124	Suntime	27.9	27.05	3.05	Australia - Australia	T. aestivum	Advanced cultivar
125	Sunzell	34.75	21.7	37.55	Australia - Australia	T. aestivum	Advanced cultivar
126	Supreme	29.6	35.05	-18.41	Australia - Australia	T. aestivum	Advanced cultivar
127	Tammarin Rock	38.5	22.3	42.08	Australia - Australia	T. aestivum	Advanced cultivar
128	Tenfour	32	22.05	31.09	Australia - Australia	T. aestivum	Advanced cultivar
129	Tepoca 89	36.75	30.2	17.82	Mexico	T. aestivum	Advanced cultivar
130	Tevere	28.2	22.15	21.45	Italy	T. aestivum	Advanced cultivar
131	Trojan	44.8	31.95	28.68	Australia - Australia	T. aestivum	Advanced cultivar
132	Tungsten	37.25	35.05	5.91	Australia - Australia	T. aestivum	Advanced cultivar
133	Ventura	31.65	25.45	19.59	Australia	T. aestivum	Advanced cultivar
134	Viking	40.85	24.1	41	Australia	T. aestivum	Advanced cultivar
135	Vorobey	41.2	36.45	11.53	Mexico	T. aestivum	Advanced cultivar
136	W156	36.15	29.35	18.81	India	T. aestivum	Landrace
137	W96	33.25	20	39.85	Pakistan	T. timopheevii araraticum	Landrace
138	Wedin	28.85	27.36	5.16	Australia - Australia	T. aestivum	Advanced cultivar
139	Westonia	32.45	22.35	31.12	Australia - Australia	T. aestivum	Advanced cultivar
140	Wyalkatchem	27.05	28.65	-5.91	Australia - Australia	T. aestivum	Advanced cultivar
141	Yaqui 50	35.8	27.25	23.88	North America-Mexico	T. aestivum	Advanced cultivar
142	Yitpi	34.15	30.3	11.27	Australia - Australia	T. aestivum	Advanced cultivar
143	Yongliang 15	31.9	25.75	19.28	China	T. aestivum	Advanced cultivar
144	Yongliang 4	42	22.05	47.5	China	T. aestivum	Advanced cultivar
145	Zen	32.75	32.4	1.07	Australia - Australia	T. aestivum	Advanced cultivar
146	Sun326AE	*	*	*	Australia - Australia	T. aestivum	Advanced cultivar
147	RL6019	*	*	*	Canada	T. aestivum	Advanced cultivar
148	Nongmai 4	*	*	*	China	T. aestivum	Advanced cultivar
149	Nongmai 5	*	*	*	China	T. aestivum	Advanced cultivar
150	India 344	*	*	*	India	T. aestivum	Landrace
Note: NA means data not available, * means missing data

## Sheet: Table S2 & Fgure S1
Table S2	Principle component analysis
PC	Eigenvalue	Proportion of total variation explained	Cumulative proportion of total variation explained
0	470.404	0.06398	0.06398
1	419.381	0.05704	0.12103
2	363.087	0.04939	0.17041
3	279.305	0.03799	0.2084
4	217.222	0.02955	0.23795
5	204.604	0.02783	0.26578
6	165.503	0.02251	0.28829
7	155.882	0.0212	0.30949
8	141.58	0.01926	0.32875
9	135.701	0.01846	0.34721
10	116.171	0.0158	0.36301
11	112.777	0.01534	0.37835
12	107.828	0.01467	0.39302
13	107.338	0.0146	0.40762
14	103.435	0.01407	0.42168
15	99.0949	0.01348	0.43516
16	95.0921	0.01293	0.4481
17	92.0553	0.01252	0.46062
18	89.5397	0.01218	0.4728
19	86.3869	0.01175	0.48455
20	82.5556	0.01123	0.49578
21	81.4812	0.01108	0.50686
22	80.2497	0.01092	0.51777
23	74.9255	0.01019	0.52797
24	75.0625	0.01021	0.53818
25	73.4423	0.00999	0.54817
26	71.3498	0.0097	0.55787
27	69.6347	0.00947	0.56734
28	68.7707	0.00935	0.5767
29	65.8043	0.00895	0.58565
30	64.591	0.00879	0.59443
31	63.6177	0.00865	0.60309
32	61.9808	0.00843	0.61152
33	61.1355	0.00832	0.61983
34	59.19	0.00805	0.62788
35	57.2159	0.00778	0.63566
36	55.5046	0.00755	0.64321
37	54.473	0.00741	0.65062
38	54.2655	0.00738	0.658
39	53.0081	0.00721	0.66521
40	52.2324	0.0071	0.67232
41	50.7274	0.0069	0.67922
42	50.3358	0.00685	0.68607
43	49.1193	0.00668	0.69275
44	47.9555	0.00652	0.69927
45	47.6639	0.00648	0.70575
46	46.1919	0.00628	0.71204
47	45.8179	0.00623	0.71827
48	44.7611	0.00609	0.72436
49	44.3171	0.00603	0.73038
50	43.9142	0.00597	0.73636
51	42.4513	0.00577	0.74213
52	0.55063	7.4895e-05	0.74221
53	0.70565	9.5981e-05	0.7423
54	1.35412	0.00018418	0.74249
55	1.62422	0.00022092	0.74271
56	2.22458	0.00030258	0.74301
57	41.7066	0.00567	0.74868
58	40.9945	0.00558	0.75426
59	40.9163	0.00557	0.75982
60	3.83659	0.00052184	0.76035
61	4.06971	0.00055355	0.7609
62	40.0466	0.00545	0.76635
63	4.77104	0.00064895	0.76699
64	39.4049	0.00536	0.77235
65	5.79152	0.00078775	0.77314
66	6.1793	0.00084049	0.77398
67	38.041	0.00517	0.77916
68	37.6618	0.00512	0.78428
69	37.3748	0.00508	0.78936
70	36.8387	0.00501	0.79437
71	36.5177	0.00497	0.79934
72	35.7578	0.00486	0.8042
73	7.15764	0.00097357	0.80518
74	7.54161	0.00103	0.8062
75	7.88388	0.00107	0.80728
76	34.9431	0.00475	0.81203
77	34.3332	0.00467	0.8167
78	34.0879	0.00464	0.82134
79	33.7902	0.0046	0.82593
80	33.676	0.00458	0.83051
81	32.8073	0.00446	0.83497
82	32.6589	0.00444	0.83942
83	31.8881	0.00434	0.84375
84	31.1739	0.00424	0.84799
85	9.14236	0.00124	0.84924
86	9.28618	0.00126	0.8505
87	9.6343	0.00131	0.85181
88	9.8058	0.00133	0.85315
89	10.4403	0.00142	0.85457
90	30.4197	0.00414	0.8587
91	29.9326	0.00407	0.86277
92	29.7277	0.00404	0.86682
93	29.2229	0.00397	0.87079
94	28.9639	0.00394	0.87473
95	11.0327	0.0015	0.87623
96	11.2799	0.00153	0.87777
97	11.5571	0.00157	0.87934
98	11.8011	0.00161	0.88094
99	28.108	0.00382	0.88477
100	27.6121	0.00376	0.88852

## Sheet: Table S3 
ANOVA table of assessment of the leaf chlorophyll content of 145 wheat genotypes response to metribuzin application
Sources of error	DF	Sum of Sq	Mean Sq	F value	p-value
Replication	2	10.4	5.182	0.5138	0.08517NS
Genotypes	144	13557.9	96.156	9.5341	0.001***
Residuals	184	1855.7	10.085
Signif. codes: 0 ‘***’ 0.001 ‘**’ 0.01 ‘*’ 0.05 ‘.’ 0.1 ‘ ’ 1, *** highly significant

## Sheet: Table S4
Table S4 Genome-wide marker number, density, distribution and LD
Chromosome	Length (Mb)	No. of markers	Marker density (no./Mb)	LD decay (Mbp)
1A	593.4	2318	3.9	2.09
1B	689.9	2594	3.8	6.79
1D	495.2	1870	3.8	4.88
2A	780.7	2631	3.4	1.27
2B	801.3	4507	5.6	6.44
2D	651.6	2593	4	2.62
3A	749.9	1898	2.5	0.89
3B	829.5	2708	3.3	1.4
3D	615.5	1312	2.1	0.88
4A	744.5	1787	2.4	0.99
4B	673.3	1491	2.2	2.46
4D	509.8	817	1.6	1.03
5A	708.4	1965	2.8	2.92
5B	713	3026	4.2	2.59
5D	566	1629	2.9	1.01
6A	617.7	2271	3.7	1.02
6B	721	2440	3.4	1.5
6D	473.4	1610	3.4	2.18
7A	736.7	2639	3.6	0.88
7B	750.6	2174	2.9	0.99
7D	638.5	2007	3.1	0.45
Subgenome	4931.3	15509	3.1	1.3
Subgenome	5178.5	18940	3.7	3.17
Subgenome	3950	11838	3	1.47
Whole genome	14059.8	46287	3.3	1.99

## Sheet: Figure S2
Figure S2. Gel image of PCR-based validation showing polymorphism between tolerant and susceptible wheat genotypes based on measurement of leaf chlorophyll content index

## Sheet: Figure S3
Figure S3. Representation of gene annotations identified through GWAS of 145 wheat genotypes
